# Supplementary material for: Urinary C5b-9 as a Prognostic Marker in IgA Nephropathy
Source: J Clin Med. 2022 Feb 3;11(3):820. doi: 10.3390/jcm11030820 (PMC8836759; doi:10.3390/jcm11030820)
Supplement: Supplementary file 1 [file jcm-11-00820-s001.zip]

Archive with 1 entries (1 files):
- jcm-1547605-supplementary.pdf
